# Supplementary material for: Acute Downregulation but Not Genetic Ablation of Murine MCU Impairs Suppressive Capacity of Regulatory CD4 T Cells
Source: Int J Mol Sci. 2023 Apr 24;24(9):7772. doi: 10.3390/ijms24097772 (PMC10178810; doi:10.3390/ijms24097772)
Supplement: Supplementary file 1 [file ijms-24-07772-s001.zip]

Archive with 1 entries (1 files):
- ijms-2319545-supplementary.pdf
